# Supplementary material for: Invariance (?) of Mutational Parameters for Relative Fitness Over 400 Generations of Mutation Accumulation in Caenorhabditis elegans
Source: G3 (Bethesda). 2012 Dec 1;2(12):1497–503. doi: 10.1534/g3.112.003947 (PMC3516472; doi:10.1534/g3.112.003947)
Supplement: Supporting Information [file supp_2.12.1497_FileS1.xlsx]

## Sheet: sheet1
Plate	Tr	Gmax	Fitness	Line	subline	rep	R1	R2	R3
9224	1MA	250	High	522	1	1	11	68	80
9280	1MA	250	High	522	1	2	0	0	0
9717	1MA	250	High	522	1	3	59	116	40
9567	1MA	250	High	522	1	4	20	63	40
9315	1MA	250	High	522	1	5	0	42	86
9710	1MA	250	High	522	2	1	37	95	47
9204	1MA	250	High	522	2	2	25	43	19
9587	1MA	250	High	522	2	4	45.0119	75.9881	16
9345	1MA	250	High	522	2	5	72	100	48
9275	1MA	250	High	522	3	1	4	40	58
9639	1MA	250	High	522	3	2	25	72	31
9662	1MA	250	High	522	3	3	6.32399	10.676	0
9549	1MA	250	High	522	3	4	32	71	59
9327	1MA	250	High	522	4	1	19	87	74
9531	1MA	250	High	522	4	2	51	66	54
9475	1MA	250	High	522	4	3	19	98	87
9329	1MA	250	High	522	4	4	129	68	6
8372	1MA	250	High	522	4	5	45	92	61
8757	1MA	250	High	522	5	1	47.2439	79.7561	37
8303	1MA	250	High	522	5	2	31	100	24
8537	1MA	250	High	522	5	3	24	114	74
8024	1MA	250	High	522	5	4	2	54	51
8973	1MA	250	High	522	5	5	27	20	35
8111	1MA	250	High	522	6	1	22	127	60
8073	1MA	250	High	522	6	2	44	83	55
8431	1MA	250	High	522	6	3	0	0	0
8119	1MA	250	High	522	6	4	13	59	17
8772	1MA	250	High	522	6	5	41	17	10
8836	1MA	250	High	522	7	1	41	36	11
8006	1MA	250	High	522	7	2	28	85	33
8197	1MA	250	High	522	7	3	4.09199	6.90801	0
8589	1MA	250	High	522	7	4	65	56	17
8166	1MA	250	High	522	7	5	41	39	38.7263
8416	1MA	250	High	522	8	2	142	89	1
8833	1MA	250	High	522	8	3	25	110	77
8235	1MA	250	High	522	8	4	67	77	28
8069	1MA	250	High	522	8	5	90	109	18
8213	1MA	250	High	522	9	1	37	65	18
8558	1MA	250	High	522	9	2	8	35	41
8622	1MA	250	High	522	9	3	25	98	107
8930	1MA	250	High	522	9	4	9	63	99
8609	1MA	250	High	522	9	5	115	50	2
9069	1MA	250	High	522	10	1	88	119	9
8018	1MA	250	High	522	10	2	24	60	51
8894	1MA	250	High	522	10	3	57	118	17
8990	1MA	250	High	522	10	4	29	65	104
8856	1MA	250	High	522	10	5	30	53	7
8469	1MA	250	High	537	1	1	11	106	0
8251	1MA	250	High	537	1	2	2	29	36
9064	1MA	250	High	537	1	3	43	89	52
8384	1MA	250	High	537	1	4	34	54	25
9005	1MA	250	High	537	1	5	36	90	71
8215	1MA	250	High	537	2	1	72	105	34
8321	1MA	250	High	537	2	2	133	88	3
8288	1MA	250	High	537	2	3	12	65	54
8906	1MA	250	High	537	2	4	86	84	16
9087	1MA	250	High	537	2	5	5	6	14
8618	1MA	250	High	537	3	1	44	97	31
8506	1MA	250	High	537	3	2	24	85	9
8298	1MA	250	High	537	3	3	38	94	12
8341	1MA	250	High	537	3	4	84	40	4
8755	1MA	250	High	537	3	5	38	73	7
9068	1MA	250	High	537	4	1	3	153	22
9000	1MA	250	High	537	4	2	15	85	79
8945	1MA	250	High	537	4	3	33	65	49
8254	1MA	250	High	537	4	4	7	64	142
8662	1MA	250	High	537	4	5	36	75	26
8258	1MA	250	High	537	5	1	26	83	21
8795	1MA	250	High	537	5	2	71	144	8
8922	1MA	250	High	537	5	3	78	131	13
8777	1MA	250	High	537	5	4	25	46	16
8957	1MA	250	High	537	5	5	27	54	38
8643	1MA	250	High	537	6	1	142	14	2
8525	1MA	250	High	537	6	2	58	40	28
8896	1MA	250	High	537	6	3	67	34	36
8578	1MA	250	High	537	6	4	48	66	31
8711	1MA	250	High	537	6	5	34	83	25
8471	1MA	250	High	537	7	1	58	100	34
8390	1MA	250	High	537	7	2	22	86	72
8855	1MA	250	High	537	7	3	81	129	41
8716	1MA	250	High	537	7	4	9	83	67
9048	1MA	250	High	537	7	5	6	49	36
8941	1MA	250	High	537	8	1	58	3	0
9058	1MA	250	High	537	8	2	31	73	107
8781	1MA	250	High	537	8	3	16	13	55
8080	1MA	250	High	537	8	5	9	31	49
8243	1MA	250	High	537	9	1	102	14	16
8510	1MA	250	High	537	9	2	31	56	30
8933	1MA	250	High	537	9	3	20	91	84
8443	1MA	250	High	537	9	4	66	66	3
8892	1MA	250	High	537	9	5	47	84	25
8669	1MA	250	High	537	10	1	32	71	62
8244	1MA	250	High	537	10	2	43	127	48
8195	1MA	250	High	537	10	3	63	78	16
8639	1MA	250	High	537	10	4	29	18	45
8683	1MA	250	High	537	10	5	33	80	17
9628	1MA	250	High	566	1	1	1	59	60
9435	1MA	250	High	566	1	2	35	41	28
9457	1MA	250	High	566	1	3	1	1	1
9394	1MA	250	High	566	1	4	37	107	78
9485	1MA	250	High	566	1	5	21	34	0
9573	1MA	250	High	566	2	1	41	58	31
9230	1MA	250	High	566	2	2	86	105	18
9698	1MA	250	High	566	2	3	75	89	25
9700	1MA	250	High	566	2	4	22	34	22
9291	1MA	250	High	566	2	5	38	88	12
9564	1MA	250	High	566	3	1	25	71	126
9229	1MA	250	High	566	3	2	14	32	23
9661	1MA	250	High	566	3	3	58	71	11
9312	1MA	250	High	566	3	4	18	85	54
9570	1MA	250	High	566	3	5	28	66	92
9342	1MA	250	High	566	4	1	0	42	43
9544	1MA	250	High	566	4	2	23	71	90
9521	1MA	250	High	566	4	3	18	49	91
9266	1MA	250	High	566	4	4	47	90	1
9497	1MA	250	High	566	4	5	71	110	1
9770	1MA	250	High	566	5	1	24	62	16
9711	1MA	250	High	566	5	2	42	108	82
9598	1MA	250	High	566	5	3	1	53	32
9736	1MA	250	High	566	5	5	8	76	65
9758	1MA	250	High	566	6	1	17	88	0
9724	1MA	250	High	566	6	2	0	6	23
9383	1MA	250	High	566	6	3	5	83	99
9300	1MA	250	High	566	6	4	10	23	39
9702	1MA	250	High	566	6	5	37	30	59
9626	1MA	250	High	566	7	1	22	106	64
9403	1MA	250	High	566	7	2	49	37	7
8312	1MA	250	High	566	7	3	29	97	10
9001	1MA	250	High	566	7	4	0	0	38
8830	1MA	250	High	566	7	5	19	49	16
8690	1MA	250	High	566	8	1	23	73	1
8056	1MA	250	High	566	8	2	10	30	83
8109	1MA	250	High	566	8	4	10	45	22
8224	1MA	250	High	566	8	5	22	27	25
8698	1MA	250	High	566	9	1	33	78	38
8543	1MA	250	High	566	9	2	30	65	55
8873	1MA	250	High	566	9	3	9	78	80
8663	1MA	250	High	566	9	4	0	0	0
8452	1MA	250	High	566	9	5	0	0	0
9108	1MA	250	High	566	10	1	0	50	83
8672	1MA	250	High	566	10	2	60	120	60
8433	1MA	250	High	566	10	3	7	14	68
8286	1MA	250	High	566	10	4	0	86	58
8081	1MA	250	High	566	10	5	30	46	11
3	1MA	250	High	583	1	1	0	0	0
43	1MA	250	High	583	1	2	58	82	37
152	1MA	250	High	583	1	3	2	21	6
168	1MA	250	High	583	1	4	13	62	33
201	1MA	250	High	583	1	5	4	70	61
48	1MA	250	High	583	2	1	15	49	14
61	1MA	250	High	583	2	2	24	36	32
111	1MA	250	High	583	2	3	52	60	80
160	1MA	250	High	583	2	4	0	38	151
188	1MA	250	High	583	2	5	38	105	18.5
1	1MA	250	High	583	3	1	19	77	51
83	1MA	250	High	583	3	2	31	3	9
172	1MA	250	High	583	3	3	4	40	60
217	1MA	250	High	583	3	4	60	69	17
225	1MA	250	High	583	3	5	14	86	51
35	1MA	250	High	583	4	1	31	58	35
93	1MA	250	High	583	4	2	9	55	38
166	1MA	250	High	583	4	3	29	67	43
208	1MA	250	High	583	4	4	7	101	108
95	1MA	250	High	583	4	5	23	70	83
150	1MA	250	High	583	5	1	0	0	0
8283	1MA	250	High	583	5	2	21	19	75
157	1MA	250	High	583	5	3	41	98	20
163	1MA	250	High	583	5	4	26	2	0
211	1MA	250	High	583	5	5	27	75	83
2	1MA	250	High	583	6	1	22	64	8
47	1MA	250	High	583	6	2	45	49	44
73	1MA	250	High	583	6	3	25	96	10
98	1MA	250	High	583	6	4	23	79	4
148	1MA	250	High	583	6	5	47	47	32
75	1MA	250	High	583	7	1	51	69	64
99	1MA	250	High	583	7	2	38	56	9
119	1MA	250	High	583	7	3	8	74	76
159	1MA	250	High	583	7	4	47	78	37
94	1MA	250	High	583	7	5	8	10	48
138	1MA	250	High	583	8	1	25	61	28
151	1MA	250	High	583	8	2	33	58	37
167	1MA	250	High	583	8	3	59	58	0
183	1MA	250	High	583	8	4	14	86.5	60
36	1MA	250	High	583	8	5	23	86	48
56	1MA	250	High	583	9	1	14.88	25.12	0
126	1MA	250	High	583	9	2	20	86	44
135	1MA	250	High	583	9	3	39	52	41
194	1MA	250	High	583	9	4	2	60	62
8266	1MA	250	High	583	9	5	18	38	33
8658	1MA	250	High	583	10	1	19	48	30
8560	1MA	250	High	583	10	2	11	72	18
8845	1MA	250	High	583	10	3	20	76	52
8473	1MA	250	High	583	10	4	20	70	40
8137	1MA	250	High	583	10	5	15	73	110
8749	1MA	250	High	587	1	1	25	35	0
8422	1MA	250	High	587	1	2	39	68	35
8655	1MA	250	High	587	1	3	33	86	67
8296	1MA	250	High	587	1	4	61	71	2
8453	1MA	250	High	587	1	5	17	39	53
8980	1MA	250	High	587	2	1	13	74	26
8331	1MA	250	High	587	2	2	33	56	106
8688	1MA	250	High	587	2	3	50	16	42
8970	1MA	250	High	587	2	4	0.743999	1.256	25
8728	1MA	250	High	587	2	5	141	66	1
8925	1MA	250	High	587	3	1	87	7	9
8948	1MA	250	High	587	3	2	78	92	42
8334	1MA	250	High	587	3	3	11	47	67
9075	1MA	250	High	587	3	4	27	59	71
8604	1MA	250	High	587	3	5	22	38	36
8300	1MA	250	High	587	4	1	48	103	70
8752	1MA	250	High	587	4	2	13	41	0
8445	1MA	250	High	587	4	3	0	20	66
8398	1MA	250	High	587	4	4	40	89	94
8824	1MA	250	High	587	4	5	46	1	25
8350	1MA	250	High	587	5	1	12	38	31
9038	1MA	250	High	587	5	2	82	55	34
9033	1MA	250	High	587	5	3	0	11	47
8322	1MA	250	High	587	5	4	44	107	25
8861	1MA	250	High	587	5	5	8	81	134
8904	1MA	250	High	587	6	1	47	141	66
9115	1MA	250	High	587	6	2	39	53	14
8135	1MA	250	High	587	6	3	38	37	24
8472	1MA	250	High	587	6	4	14	61	39
9034	1MA	250	High	587	6	5	66	107	0
8354	1MA	250	High	587	7	1	51	99	55
8788	1MA	250	High	587	7	2	26	95	68
8307	1MA	250	High	587	7	3	122	71	5
9026	1MA	250	High	587	7	4	40	73	62
8336	1MA	250	High	587	7	5	22	13	12
8871	1MA	250	High	587	8	1	69	89	7
8786	1MA	250	High	587	8	2	86	88	43
8058	1MA	250	High	587	8	3	35	110	38
9018	1MA	250	High	587	8	4	3	83	0
8366	1MA	250	High	587	8	5	39	110	36
8356	1MA	250	High	587	9	1	3	33	78
8924	1MA	250	High	587	9	2	28.2719	47.7281	56
8720	1MA	250	High	587	9	3	19	86	101
8216	1MA	250	High	587	9	4	18	78	93
8883	1MA	250	High	587	9	5	0	0	0
8202	1MA	250	High	587	10	1	49	79	25
8944	1MA	250	High	587	10	2	36	29	34
8934	1MA	250	High	587	10	3	38	54	17
8432	1MA	250	High	587	10	4	71	25	68
8649	1MA	250	High	587	10	5	81	130	6
9678	1MA	250	Low	504	2	1	4	6	3
9319	1MA	250	Low	504	2	2	7	32	23
9421	1MA	250	Low	504	2	3	0	0	1
9533	1MA	250	Low	504	2	4	0	15	39
9761	1MA	250	Low	504	3	1	3	9	48
9636	1MA	250	Low	504	3	4	83	0	1
9740	1MA	250	Low	504	3	5	0	38	53
9217	1MA	250	Low	504	4	1	5	42	92
9445	1MA	250	Low	504	4	2	17	39	64
9408	1MA	250	Low	504	4	4	1	5	38
9381	1MA	250	Low	504	4	5	0	9	3
9671	1MA	250	Low	504	5	1	0	2	2
9512	1MA	250	Low	504	5	4	0	9	54
9687	1MA	250	Low	504	5	5	0	1	2
9234	1MA	250	Low	504	6	2	7	31.5	69
9523	1MA	250	Low	504	6	3	6	43	47
9682	1MA	250	Low	504	6	4	0	26	27
9491	1MA	250	Low	504	6	5	0	9	43
9301	1MA	250	Low	504	7	1	9	42	88
9232	1MA	250	Low	504	7	2	1	14	39
9346	1MA	250	Low	504	7	3	0	0	1
9790	1MA	250	Low	504	7	4	17	26	25
9212	1MA	250	Low	504	7	5	0	0	8
9326	1MA	250	Low	504	8	1	4	23	28
9631	1MA	250	Low	504	8	2	8	34	35
9359	1MA	250	Low	504	8	3	8	48	99
9696	1MA	250	Low	504	8	4	0	13	10
9235	1MA	250	Low	504	8	5	12	20	65
9652	1MA	250	Low	504	9	1	0	3	28
9685	1MA	250	Low	504	9	2	0	12	68
8557	1MA	250	Low	504	9	3	8	2	24
9416	1MA	250	Low	504	9	4	39	41	43
9458	1MA	250	Low	504	9	5	12	36	50
9270	1MA	250	Low	504	10	1	34	22	29
9414	1MA	250	Low	504	10	2	0	0	5
9745	1MA	250	Low	504	10	3	0	2	16
8129	1MA	250	Low	504	10	5	1	0	41
9788	1MA	250	Low	508	1	1	0	11	55
9589	1MA	250	Low	508	1	2	0	5	36
9492	1MA	250	Low	508	1	4	0	9	50
9708	1MA	250	Low	508	1	5	4	25	13
9543	1MA	250	Low	508	2	1	0	23	14
9311	1MA	250	Low	508	2	2	0	1	22
9623	1MA	250	Low	508	2	3	0	0	14
9548	1MA	250	Low	508	2	4	0	0	53
9287	1MA	250	Low	508	2	5	0.743999	1.256	1
8379	1MA	250	Low	508	3	1	9	7	20
9418	1MA	250	Low	508	3	2	0	0	18
9645	1MA	250	Low	508	3	3	0	0	26
9748	1MA	250	Low	508	3	4	0	1	19
9355	1MA	250	Low	508	3	5	1	1	12
9477	1MA	250	Low	508	4	1	0	0	14
9609	1MA	250	Low	508	4	2	0	5	36
9611	1MA	250	Low	508	4	3	0	1	5
9582	1MA	250	Low	508	4	4	0	24	37
9323	1MA	250	Low	508	4	5	0	0	0
9705	1MA	250	Low	508	5	1	0	11	25
9666	1MA	250	Low	508	5	2	0	0	1
9669	1MA	250	Low	508	5	3	12	18	39
9227	1MA	250	Low	508	5	4	0	3	36
9681	1MA	250	Low	508	5	5	0	2	22
8167	1MA	250	Low	508	6	1	14	13	60
9616	1MA	250	Low	508	6	2	0	0	5
9498	1MA	250	Low	508	6	3	1	18	57
9419	1MA	250	Low	508	6	4	0	1	43
9524	1MA	250	Low	508	6	5	0	22	96
9468	1MA	250	Low	508	7	1	5	12	17
9399	1MA	250	Low	508	7	2	1	7	58
9756	1MA	250	Low	508	7	4	0	1	36
9208	1MA	250	Low	508	8	1	0	14	62
9465	1MA	250	Low	508	8	2	0	0	40
9371	1MA	250	Low	508	8	3	1	19	69
9714	1MA	250	Low	508	8	4	1	21	28
9246	1MA	250	Low	508	8	5	0	0	0
9538	1MA	250	Low	508	9	1	0	3	8
8107	1MA	250	Low	508	9	2	3	2	51
9508	1MA	250	Low	508	9	3	0	0	0
9766	1MA	250	Low	508	9	4	0	22	81
9510	1MA	250	Low	508	10	1	0	1	39
9673	1MA	250	Low	508	10	2	0	0	0
8358	1MA	250	Low	508	10	3	3	0	47
9694	1MA	250	Low	508	10	4	4	20	14
9334	1MA	250	Low	508	10	5	0	3	44
8954	1MA	250	Low	547	1	1	59	30	19
8461	1MA	250	Low	547	1	2	0	1	0
8405	1MA	250	Low	547	1	3	0	0	0
8136	1MA	250	Low	547	1	4	9	9	31
8478	1MA	250	Low	547	1	5	30	11	26
8987	1MA	250	Low	547	2	1	69	17	8
8911	1MA	250	Low	547	2	2	0	0	0
8863	1MA	250	Low	547	2	3	2	43	6
8017	1MA	250	Low	547	2	5	0	0	0
8742	1MA	250	Low	547	3	1	0	21	56
8139	1MA	250	Low	547	3	2	20	11	11
8961	1MA	250	Low	547	3	3	60	11	6
8793	1MA	250	Low	547	3	4	6	65	27
8299	1MA	250	Low	547	3	5	5	31	94
8101	1MA	250	Low	547	4	1	0	0	0
9125	1MA	250	Low	547	4	2	0	20	23
8049	1MA	250	Low	547	4	3	5	35	12
8646	1MA	250	Low	547	4	5	0	0	0
8956	1MA	250	Low	547	5	1	34	45	2
9135	1MA	250	Low	547	5	2	8	1	6
8289	1MA	250	Low	547	5	3	7	36	23
8228	1MA	250	Low	547	5	4	10.788	18.212	5
8727	1MA	250	Low	547	6	1	0	0	0
8650	1MA	250	Low	547	6	2	0	0	0
8709	1MA	250	Low	547	6	3	28	51	77
8377	1MA	250	Low	547	6	4	0	1	0
9049	1MA	250	Low	547	6	5	56	38	0
9039	1MA	250	Low	547	7	1	4	2	0
8844	1MA	250	Low	547	7	2	0	0	0
8388	1MA	250	Low	547	7	3	0	2	4
8659	1MA	250	Low	547	7	4	0	0	0
9057	1MA	250	Low	547	7	5	17	24	0
8458	1MA	250	Low	547	8	1	38	8	1
9079	1MA	250	Low	547	8	3	27	28	7
9043	1MA	250	Low	547	8	4	14	32	37
8028	1MA	250	Low	547	8	5	17	34	24
9073	1MA	250	Low	547	9	1	74	15	13
8084	1MA	250	Low	547	9	2	0.371999	0.628001	0
8470	1MA	250	Low	547	9	3	29	43	8
8768	1MA	250	Low	547	9	4	37	40	17
8436	1MA	250	Low	547	9	5	47	16	12
9060	1MA	250	Low	547	10	1	0	0	0
8617	1MA	250	Low	547	10	2	0	27	21
8635	1MA	250	Low	547	10	4	36	47	23
8583	1MA	250	Low	547	10	5	0	0	0
9134	1MA	250	Low	550	1	1	7	41	108
8329	1MA	250	Low	550	1	2	1.488	2.512	0
8214	1MA	250	Low	550	1	3	75	49	27
8984	1MA	250	Low	550	1	4	0	0	0
8623	1MA	250	Low	550	1	5	49	27	2
8760	1MA	250	Low	550	2	1	0	26	4
8718	1MA	250	Low	550	2	2	0	0	0
8608	1MA	250	Low	550	2	3	1	12	42
8479	1MA	250	Low	550	2	4	6	31	85
8907	1MA	250	Low	550	2	5	0	47	132
8087	1MA	250	Low	550	3	1	0.743999	1.256	0
8766	1MA	250	Low	550	3	2	14	38	24
8247	1MA	250	Low	550	3	3	1	25	21
8531	1MA	250	Low	550	3	4	13	72	67
8396	1MA	250	Low	550	3	5	1	31	29
9046	1MA	250	Low	550	4	1	0	0	0
8203	1MA	250	Low	550	4	2	4	49	69
8005	1MA	250	Low	550	4	3	22	5	0
8279	1MA	250	Low	550	4	4	8	40	28
9085	1MA	250	Low	550	4	5	5	24	52
8950	1MA	250	Low	550	5	1	1	35	0
8841	1MA	250	Low	550	5	2	5	45	56
8120	1MA	250	Low	550	5	3	19	51	33
8364	1MA	250	Low	550	5	4	12	29	35
8511	1MA	250	Low	550	5	5	1	9	2
8817	1MA	250	Low	550	6	1	0	0	0
8440	1MA	250	Low	550	6	2	18	37	87
8196	1MA	250	Low	550	6	3	12	4	0
8310	1MA	250	Low	550	6	4	10	11	38
8572	1MA	250	Low	550	6	5	10	58	55
8798	1MA	250	Low	550	7	1	0	36	53
8505	1MA	250	Low	550	7	2	0	13	54
8353	1MA	250	Low	550	7	3	0	93	59
8417	1MA	250	Low	550	7	4	0	8	72
8517	1MA	250	Low	550	7	5	3	9	41
8328	1MA	250	Low	550	8	1	9	13	64
8888	1MA	250	Low	550	8	2	0.743999	1.256	0
8918	1MA	250	Low	550	8	3	1	32	34
8099	1MA	250	Low	550	8	4	19	23	66
8314	1MA	250	Low	550	8	5	0	0	0
8723	1MA	250	Low	550	9	1	0	23	7
8155	1MA	250	Low	550	9	2	0	0	5
8523	1MA	250	Low	550	9	3	0	14	42
8494	1MA	250	Low	550	9	4	67	33	114
8997	1MA	250	Low	550	9	5	6	24	77
8615	1MA	250	Low	550	10	2	0	14	98
8881	1MA	250	Low	550	10	3	0	18	0
8402	1MA	250	Low	550	10	4	1	27	72
9107	1MA	250	Low	550	10	5	18	36	11
9368	1MA	250	Low	579.1	1	1	12	47	85
9390	1MA	250	Low	579.1	1	2	0	42	64
9625	1MA	250	Low	579.1	1	3	0	0	0
9509	1MA	250	Low	579.1	1	4	0	0	0
9689	1MA	250	Low	579.1	1	5	11	14	68
9337	1MA	250	Low	579.1	2	1	2	46	104
9720	1MA	250	Low	579.1	2	2	0	17	55
9557	1MA	250	Low	579.1	2	3	0	0	0
9742	1MA	250	Low	579.1	2	4	0	0	0
9785	1MA	250	Low	579.1	2	5	0	0	0
9411	1MA	250	Low	579.1	3	1	7	57	74
9304	1MA	250	Low	579.1	3	2	0	0	0
9606	1MA	250	Low	579.1	3	3	0	0	0
9787	1MA	250	Low	579.1	3	4	0	0	0
9392	1MA	250	Low	579.1	3	5	1	7	54
9667	1MA	250	Low	579.1	4	1	0	20	46
9601	1MA	250	Low	579.1	4	2	0	0	0
9279	1MA	250	Low	579.1	4	4	0	0	0
9214	1MA	250	Low	579.1	4	5	0	0	0
9242	1MA	250	Low	579.1	5	1	0	0	0
9738	1MA	250	Low	579.1	5	2	5	26	30
9560	1MA	250	Low	579.1	5	3	4	22	96
9344	1MA	250	Low	579.1	5	4	1.77366	3.22634	0
9308	1MA	250	Low	579.1	5	5	0	0	46
9583	1MA	250	Low	579.1	6	1	0	1	0
9777	1MA	250	Low	579.1	6	2	7	16	112
9293	1MA	250	Low	579.1	6	3	0	0	29
9605	1MA	250	Low	579.1	6	4	0	65	72
9349	1MA	250	Low	579.1	6	5	2	22	62
9647	1MA	250	Low	579.1	7	1	0	0	0
9299	1MA	250	Low	579.1	7	2	5	47	49
9360	1MA	250	Low	579.1	7	3	0	47	28
9373	1MA	250	Low	579.1	7	4	3	54	28
8563	1MA	250	Low	579.1	7	5	21	10	38
9752	1MA	250	Low	579.1	8	1	1	60	105
9253	1MA	250	Low	579.1	8	3	43	46	108
9674	1MA	250	Low	579.1	8	4	0	0	0
9551	1MA	250	Low	579.1	8	5	0	0	1
9627	1MA	250	Low	579.1	9	1	0	0	1
9248	1MA	250	Low	579.1	9	2	0	0	0
9252	1MA	250	Low	579.1	9	3	51	60	10
9244	1MA	250	Low	579.1	9	4	16	84	37
24	1MA	250	Low	579.1	9	5	14	40	0
114	1MA	250	Low	579.1	10	1	0	0	0
132	1MA	250	Low	579.1	10	2	12	47	71
165	1MA	250	Low	579.1	10	3	0	0	1
174	1MA	250	Low	579.1	10	5	1	82	79
38	1MA	250	Low	579.1	11	1	0	39	89
42	1MA	250	Low	579.1	11	2	0	0	0
49	1MA	250	Low	579.1	11	3	1	58	102
65	1MA	250	Low	579.1	11	4	0	0	0
90	1MA	250	Low	579.1	11	5	0	0	0
87	1MA	250	Low	579.1	12	1	0.354732	0.645268	0
108	1MA	250	Low	579.1	12	2	0	0	0
121	1MA	250	Low	579.1	12	3	0	0	0
209	1MA	250	Low	579.1	12	5	0	0	0
221	1MA	250	Low	579.1	13	1	0	0	0
68	1MA	250	Low	579.1	13	2	4	46	0
142	1MA	250	Low	579.1	13	3	0	34	35
220	1MA	250	Low	579.1	13	5	0	0	0
222	1MA	250	Low	579.1	14	1	3	27	54
23	1MA	250	Low	579.1	14	2	0	0	0
34	1MA	250	Low	579.1	14	4	48	0	2
84	1MA	250	Low	579.1	14	5	15	87	50
189	1MA	250	Low	579.1	15	1	0	0	0
203	1MA	250	Low	579.1	15	2	0	0	0
14	1MA	250	Low	579.1	15	3	0	1	0
64	1MA	250	Low	579.1	15	4	0	0	0
128	1MA	250	Low	579.1	15	5	35	0	13
176	1MA	250	Low	579.1	16	1	0.354732	0.645268	0
205	1MA	250	Low	579.1	16	2	0	0	19
30	1MA	250	Low	579.1	16	3	0	26	63
86	1MA	250	Low	579.1	16	4	0	0	0
130	1MA	250	Low	579.1	16	5	0	0	1
133	1MA	250	Low	579.1	17	1	0	1	0
175	1MA	250	Low	579.1	17	2	2	203	0
41	1MA	250	Low	579.1	17	3	0	42	60
101	1MA	250	Low	579.1	17	4	0	12	49
184	1MA	250	Low	579.1	18	1	3	44	44
214	1MA	250	Low	579.1	18	2	0	0	0
7	1MA	250	Low	579.1	18	3	0	0	0
37	1MA	250	Low	579.1	18	4	8	17	44
66	1MA	250	Low	579.1	19	1	0	0	1
105	1MA	250	Low	579.1	19	2	0.354732	0.645268	0
147	1MA	250	Low	579.1	19	3	25	7	1
17	1MA	250	Low	579.1	19	5	7	53	90
40	1MA	250	Low	579.1	20	1	30	36	33
67	1MA	250	Low	579.1	20	2	1	9	101
139	1MA	250	Low	579.1	20	3	0	47	92
54	1MA	250	Low	579.1	20	4	40	42	5
80	1MA	250	Low	579.1	20	5	0	0	1
8172	2MA	400	High	522	3	2	30	76	47
8740	2MA	400	High	522	3	3	4	12	0
8593	2MA	400	High	522	3	4	19	33	19
8736	2MA	400	High	522	3	5	31	54	25
8359	2MA	400	High	522	6	1	31	107	75
8912	2MA	400	High	522	6	2	21	89	61
8179	2MA	400	High	522	6	3	22	111	79
8947	2MA	400	High	522	6	4	16	64	67
8347	2MA	400	High	522	6	5	17	99	107
8420	2MA	400	High	522	11	1	26	133	93
8035	2MA	400	High	522	11	2	12	134	52
9023	2MA	400	High	522	11	3	17	73	26
8869	2MA	400	High	522	11	4	36	65	84
8599	2MA	400	High	522	11	5	136	67	25
8582	2MA	400	High	522	17	1	1	0	10
8696	2MA	400	High	522	17	2	0	0	3
8371	2MA	400	High	522	17	5	0	0	4
8808	2MA	400	High	522	18	1	21	59	59
8184	2MA	400	High	522	18	2	60	96	23
8198	2MA	400	High	522	18	3	40	96	40
8317	2MA	400	High	522	18	4	12	62	58
8486	2MA	400	High	522	18	5	12	32	76
8915	2MA	400	High	522	19	1	9	81	0
8234	2MA	400	High	522	19	2	12	54	60
8060	2MA	400	High	522	19	3	2	28	80
8551	2MA	400	High	522	19	4	3	65	10
8803	2MA	400	High	522	19	5	13	46	24
8335	2MA	400	High	522	21	1	8.5	69	87
8355	2MA	400	High	522	21	3	62	103	42
8041	2MA	400	High	522	21	4	48	71	48
8739	2MA	400	High	522	21	5	76	17	19
8078	2MA	400	High	522	22	1	15	29	7
9016	2MA	400	High	522	22	2	23	99	18
8691	2MA	400	High	522	22	3	5	99	77
9080	2MA	400	High	522	22	4	22	97	47
8408	2MA	400	High	522	22	5	56	91	20
8913	2MA	400	High	522	23	1	13	63	19
8849	2MA	400	High	522	23	2	38	68	58
8975	2MA	400	High	522	23	3	90	111	16
8789	2MA	400	High	522	23	4	44	102	49
9118	2MA	400	High	522	23	5	8	59	50
8399	2MA	400	High	522	27	1	21	38	82
8168	2MA	400	High	522	27	2	8	74	25
8614	2MA	400	High	522	27	3	76	91	63
8211	2MA	400	High	522	27	5	29	35	76
8451	2MA	400	High	522	28	1	32	24	44.3636
8848	2MA	400	High	522	28	2	30	121	60
8029	2MA	400	High	522	28	3	12	77	52
8067	2MA	400	High	522	28	4	18	97	11
8268	2MA	400	High	522	28	5	32	76	115
8940	2MA	400	High	522	29	1	31	52	99
8794	2MA	400	High	522	29	2	34	99	75
8475	2MA	400	High	522	29	3	65	114	46
8877	2MA	400	High	522	29	4	55	137	66
8091	2MA	400	High	522	29	5	68	71	43
8134	2MA	400	High	522	31	1	17	34	48
8748	2MA	400	High	522	31	3	4	63	34
8424	2MA	400	High	522	31	4	0	0	1
8859	2MA	400	High	522	31	5	0	110	55
8014	2MA	400	High	522	32	1	3	72	74
8775	2MA	400	High	522	32	2	11	73	82
8098	2MA	400	High	522	32	3	30	55	24
9084	2MA	400	High	522	32	4	7	41	21
8879	2MA	400	High	522	32	5	57	49	20
8157	2MA	400	High	522	33	1	41	50	70
8986	2MA	400	High	522	33	2	24	81	101
8764	2MA	400	High	522	33	3	15	98	86
8430	2MA	400	High	522	33	4	59	108	32
8974	2MA	400	High	522	33	5	25	109	114
8066	2MA	400	High	522	36	1	9	24	28
9078	2MA	400	High	522	36	2	16	59	33
8676	2MA	400	High	522	36	3	60	74	23
8309	2MA	400	High	522	36	4	6	47	99
9074	2MA	400	High	522	36	5	26	76	60
9056	2MA	400	High	522	38	1	12	50	2
9090	2MA	400	High	522	38	2	0	22	124
8401	2MA	400	High	522	38	3	4	2	38
8351	2MA	400	High	522	38	4	7	52	66
8229	2MA	400	High	522	38	5	5.20799	8.79201	0
8666	2MA	400	High	522	40	1	0	0	0
8143	2MA	400	High	522	40	2	12	16	25
8276	2MA	400	High	522	40	3	0	0	1
8895	2MA	400	High	522	40	4	0	14	1
8620	2MA	400	High	522	40	5	11	19	0
8654	2MA	400	High	522	41	1	20	124	88
8758	2MA	400	High	522	41	2	49	78	34
8994	2MA	400	High	522	41	3	0	41	89
8178	2MA	400	High	522	41	4	25	124	20
8177	2MA	400	High	522	41	5	12	73	0
8588	2MA	400	High	522	42	1	0	0	0
8926	2MA	400	High	522	42	2	8	58	39
8919	2MA	400	High	522	42	3	0	51	82
8964	2MA	400	High	522	42	4	16	43	67
8375	2MA	400	High	522	42	5	2	22	11
8126	2MA	400	High	522	45	1	1	17	33
9133	2MA	400	High	522	45	2	11	1	0
8498	2MA	400	High	522	45	3	57	63	28
8939	2MA	400	High	522	45	4	30	107	65
8397	2MA	400	High	522	45	5	5	24	41
8386	2MA	400	High	522	46	1	21	72	58
8264	2MA	400	High	522	46	3	17	60.5	19
8122	2MA	400	High	522	46	4	19	68	59
9081	2MA	400	High	522	47	1	18	78	94
9061	2MA	400	High	522	47	2	61	66	57
8754	2MA	400	High	522	47	3	33	100	33
9062	2MA	400	High	522	47	4	33	81	3
8685	2MA	400	High	522	47	5	0	0	0
8373	2MA	400	High	522	48	1	14	75	49
9086	2MA	400	High	522	48	2	98	73	5
9004	2MA	400	High	522	48	3	77	86	65
8963	2MA	400	High	522	48	4	63	78	25
8539	2MA	400	High	522	48	5	58	82	17
8992	2MA	400	High	537	4	2	2	44	23
9112	2MA	400	High	537	4	3	21	44	48
8779	2MA	400	High	537	4	4	4	44	58
8057	2MA	400	High	537	4	5	8	49	44
8160	2MA	400	High	537	5	1	0	79	79
9072	2MA	400	High	537	5	2	22	47	60
8200	2MA	400	High	537	5	3	61	113	45
8450	2MA	400	High	537	5	4	24	95	51
8132	2MA	400	High	537	5	5	20	94	72
8385	2MA	400	High	537	7	1	4	42	101
8449	2MA	400	High	537	7	2	23	64	38
8721	2MA	400	High	537	7	3	25	80	17
8897	2MA	400	High	537	7	5	11	68	98
8811	2MA	400	High	537	9	1	16	26	71
8001	2MA	400	High	537	9	2	0	0	0
8746	2MA	400	High	537	9	3	0	0	1
8281	2MA	400	High	537	9	4	11	113	60
8030	2MA	400	High	537	9	5	29	82	135
8872	2MA	400	High	537	10	1	44	88	62
8648	2MA	400	High	537	10	2	27	61	10
8805	2MA	400	High	537	10	3	25	108	34
8294	2MA	400	High	537	10	4	45	97	27
8112	2MA	400	High	537	10	5	8.18398	13.816	0
9014	2MA	400	High	537	11	1	5	60	91
8544	2MA	400	High	537	11	2	0	32	55
8916	2MA	400	High	537	11	3	32	89	57
8206	2MA	400	High	537	11	4	17	103	88
9114	2MA	400	High	537	11	5	138	65	4
8554	2MA	400	High	537	13	1	27	119	44
8476	2MA	400	High	537	13	2	0	0	0
8156	2MA	400	High	537	13	4	16	61	30
8270	2MA	400	High	537	13	5	33	113	87
9025	2MA	400	High	537	14	1	119	47	2
8715	2MA	400	High	537	14	2	28	68	17
8339	2MA	400	High	537	14	3	29	110	15
8204	2MA	400	High	537	14	4	8	65	17
8050	2MA	400	High	537	14	5	67	101	24
8315	2MA	400	High	537	16	1	66	1	0
8490	2MA	400	High	537	16	2	138	66	31
8573	2MA	400	High	537	16	3	46	70	27
8301	2MA	400	High	537	16	4	8	21	45
8946	2MA	400	High	537	16	5	3	50	76
9008	2MA	400	High	537	26	1	36	96	37
8706	2MA	400	High	537	26	2	14	75	65
8252	2MA	400	High	537	26	3	40	20	58
8406	2MA	400	High	537	26	4	58	71	17
8606	2MA	400	High	537	26	5	19	81	26
8147	2MA	400	High	537	28	1	8	59	27
8183	2MA	400	High	537	28	2	38	72	56
9067	2MA	400	High	537	28	3	11	67	62
8088	2MA	400	High	537	28	4	26	82	19
8368	2MA	400	High	537	28	5	13	80	60
8965	2MA	400	High	537	29	1	7	53	57
8680	2MA	400	High	537	29	2	28	34	82
9027	2MA	400	High	537	29	3	0	0	0
8442	2MA	400	High	537	29	4	23	76	61
8330	2MA	400	High	537	29	5	6	81	37
8117	2MA	400	High	537	30	1	18	39	13
8290	2MA	400	High	537	30	2	51	99	28
8943	2MA	400	High	537	30	3	8	23	24
8899	2MA	400	High	537	30	4	12	70	78
8773	2MA	400	High	537	30	5	42	91	53
8799	2MA	400	High	537	31	1	102	44	11
8412	2MA	400	High	537	31	2	0	42	75
8642	2MA	400	High	537	31	3	12	53	94
9128	2MA	400	High	537	31	4	4	0	37
8414	2MA	400	High	537	31	5	18	102	88
8936	2MA	400	High	537	35	1	54	91	106
9031	2MA	400	High	537	35	2	23	117	80
8725	2MA	400	High	537	35	3	72	84	28
8249	2MA	400	High	537	35	4	10	99	51
8051	2MA	400	High	537	35	5	29	65	60
8045	2MA	400	High	537	37	1	0	20	24
8884	2MA	400	High	537	37	2	0	20	20
8201	2MA	400	High	537	37	3	1	17	24
9110	2MA	400	High	537	37	4	0	18	16
8700	2MA	400	High	537	37	5	0	16	13
8086	2MA	400	High	537	38	1	44	95	15
8387	2MA	400	High	537	38	2	128	81	80
8664	2MA	400	High	537	38	3	90	87	13
8886	2MA	400	High	537	38	4	36	119	16
8901	2MA	400	High	537	38	5	52	109	24
8218	2MA	400	High	537	39	1	19	10	1
8042	2MA	400	High	537	39	2	20	85	78
8130	2MA	400	High	537	39	3	11	122	52
8704	2MA	400	High	537	39	4	127	48	28
8032	2MA	400	High	537	39	5	33	30	34
8004	2MA	400	High	537	40	1	68	45	2
8491	2MA	400	High	537	40	2	19	105	20
8985	2MA	400	High	537	40	3	29	84	92
8256	2MA	400	High	537	40	4	21	43	24
8095	2MA	400	High	537	40	5	35	88	143
8068	2MA	400	High	537	41	1	24	63	41
8967	2MA	400	High	537	41	2	36	56	90
8222	2MA	400	High	537	41	3	79	45	27
8415	2MA	400	High	537	41	4	3	69	42
8474	2MA	400	High	537	41	5	29	71	93
8287	2MA	400	High	537	42	1	0	11	99
8477	2MA	400	High	537	42	2	0	22	29
8305	2MA	400	High	537	42	3	0	0	0
8532	2MA	400	High	537	42	4	0	37	10
8638	2MA	400	High	537	42	5	24	103	1
9130	2MA	400	High	537	43	1	28	74	25
8865	2MA	400	High	537	43	2	50	102	5
8219	2MA	400	High	537	43	3	9	43	94
9088	2MA	400	High	537	43	4	36	75	45
8903	2MA	400	High	537	43	5	37	90	28
9066	2MA	400	High	537	45	1	39	65.5	0
8839	2MA	400	High	537	45	2	41	61	55
9117	2MA	400	High	537	45	3	38	92	13
8902	2MA	400	High	537	45	4	46	58	105
8612	2MA	400	High	537	45	5	60	18	0
8002	2MA	400	High	537	47	1	17	39	45
8937	2MA	400	High	537	47	2	9	72	36
8806	2MA	400	High	537	47	3	43	67	13
8577	2MA	400	High	537	47	4	70	78	49
9022	2MA	400	High	537	47	5	35	66	0
9036	2MA	400	High	566	3	1	6	38	18
9096	2MA	400	High	566	3	2	14	59	64
9006	2MA	400	High	566	3	3	0	0	0
9122	2MA	400	High	566	3	4	46	79	21
8292	2MA	400	High	566	3	5	17	21	17
8233	2MA	400	High	566	5	1	54.3119	91.6881	10
8403	2MA	400	High	566	5	2	5	28	39
8567	2MA	400	High	566	5	3	58	63	59
8890	2MA	400	High	566	5	4	12	92	82
8352	2MA	400	High	566	5	5	30	38	65
8023	2MA	400	High	566	7	1	20	84	46
8708	2MA	400	High	566	7	2	1	0	3
8113	2MA	400	High	566	7	3	42	54	54
8016	2MA	400	High	566	7	4	11	63	66
9024	2MA	400	High	566	7	5	0	51	56
8411	2MA	400	High	566	12	1	38	28	22
8960	2MA	400	High	566	12	2	34	77	10
8282	2MA	400	High	566	12	3	130	71	1
8958	2MA	400	High	566	12	5	49	112	10
8810	2MA	400	High	566	13	1	26	49	15
8804	2MA	400	High	566	13	2	8	58	46
8533	2MA	400	High	566	13	3	49	57	8
8260	2MA	400	High	566	13	4	24	88	69
8220	2MA	400	High	566	13	5	88	70	3
8209	2MA	400	High	566	18	1	43	98	42
8953	2MA	400	High	566	18	2	15	48	36
8342	2MA	400	High	566	18	3	49	93	40
8323	2MA	400	High	566	18	4	28	101	47
8929	2MA	400	High	566	18	5	31	0	0
8553	2MA	400	High	566	19	1	0	0	11
8629	2MA	400	High	566	19	2	1	0	33
9032	2MA	400	High	566	19	3	2	21	19
8858	2MA	400	High	566	19	4	0	0	1
8776	2MA	400	High	566	19	5	5	0	0
8866	2MA	400	High	566	20	1	20.46	34.54	71
8311	2MA	400	High	566	20	2	53	78	50
8914	2MA	400	High	566	20	3	34	46	30
8584	2MA	400	High	566	20	4	14	63	65
8556	2MA	400	High	566	20	5	10.044	16.956	35
8996	2MA	400	High	566	22	1	5	46	53
8031	2MA	400	High	566	22	2	17	43	89
8015	2MA	400	High	566	22	3	33	85	31
8010	2MA	400	High	566	22	4	21	51	56
8842	2MA	400	High	566	22	5	24	69	70
8121	2MA	400	High	566	25	2	20	45	59
8062	2MA	400	High	566	25	3	0	0	0
8327	2MA	400	High	566	25	4	3	47	40
9102	2MA	400	High	566	25	5	11	16	18
8448	2MA	400	High	566	29	1	73	70	21
8867	2MA	400	High	566	29	2	18	115	76
8038	2MA	400	High	566	29	3	21	56	70
8308	2MA	400	High	566	29	4	40	42	0
8821	2MA	400	High	566	29	5	36	1	12
8570	2MA	400	High	566	30	1	33	32	41
8395	2MA	400	High	566	30	2	51	104	32
8652	2MA	400	High	566	30	3	33	15	15
8370	2MA	400	High	566	30	4	96	80	26
8227	2MA	400	High	566	30	5	39	81	65
8619	2MA	400	High	566	32	3	12	102	46
8325	2MA	400	High	566	32	5	3	23	6
8188	2MA	400	High	566	33	1	21	9	1
8150	2MA	400	High	566	33	2	7	14	24
8800	2MA	400	High	566	33	3	24	79	13
8500	2MA	400	High	566	33	4	73	90	79
8831	2MA	400	High	566	33	5	88	50	4
8581	2MA	400	High	566	35	1	18	71	60
8459	2MA	400	High	566	35	2	32	94	50
8457	2MA	400	High	566	35	3	1	0	1
8236	2MA	400	High	566	36	1	7	66	9
8625	2MA	400	High	566	36	2	57	48	4
8682	2MA	400	High	566	36	3	90	4	2
8460	2MA	400	High	566	36	4	2	41	30
8601	2MA	400	High	566	36	5	27	98	29
9119	2MA	400	High	566	37	1	10	64	14
8429	2MA	400	High	566	37	2	8	47	82
9052	2MA	400	High	566	37	3	1	25	48
8374	2MA	400	High	566	37	4	0	106	28
8053	2MA	400	High	566	37	5	0	0	0
8550	2MA	400	High	566	39	1	27	49	83
8466	2MA	400	High	566	39	2	13	17	38
8600	2MA	400	High	566	39	3	0	67	86
9042	2MA	400	High	566	39	4	86	34	3
9063	2MA	400	High	566	39	5	0	0	0
8127	2MA	400	High	566	41	1	0	0	1
9010	2MA	400	High	566	41	2	1	2	1
8541	2MA	400	High	566	41	3	34	96	74
8261	2MA	400	High	566	41	4	0	0	0
8269	2MA	400	High	566	41	5	0	13	8
8362	2MA	400	High	566	44	1	20	41	69
8660	2MA	400	High	566	44	2	32	112	48
8579	2MA	400	High	566	44	3	0	33	70
8318	2MA	400	High	566	44	4	27	66	54
9021	2MA	400	High	566	44	5	18	43	3
8815	2MA	400	High	566	45	1	36	67	48
9116	2MA	400	High	566	45	2	5.20799	8.79201	58
8632	2MA	400	High	566	45	4	19	67	79
8705	2MA	400	High	566	45	5	0	43	56
8860	2MA	400	High	566	47	1	81	0	0
8710	2MA	400	High	566	47	2	17.5	37	77
8187	2MA	400	High	566	47	3	0	0	0
9011	2MA	400	High	566	47	4	31	90	33
8012	2MA	400	High	566	47	5	68	61	11
8153	2MA	400	High	583	1	1	0	0	10
8194	2MA	400	High	583	1	2	1	51	104
8521	2MA	400	High	583	1	3	3	52	82
8504	2MA	400	High	583	1	4	50	19	0
8737	2MA	400	High	583	1	5	11	53	38
8927	2MA	400	High	583	3	1	0	0	0
8610	2MA	400	High	583	3	2	17	42	74
8598	2MA	400	High	583	3	3	11	0	0
8043	2MA	400	High	583	3	4	13	79	95
8952	2MA	400	High	583	3	5	10	64	19
9019	2MA	400	High	583	4	1	28	63	71
8238	2MA	400	High	583	4	2	3	64	43
8502	2MA	400	High	583	4	3	78	84	42
8083	2MA	400	High	583	4	4	13	68	85
8518	2MA	400	High	583	4	5	149	3	8
9101	2MA	400	High	583	5	1	79	63	51
8223	2MA	400	High	583	5	2	68	74	15
8741	2MA	400	High	583	5	3	64	71	12
8161	2MA	400	High	583	5	4	66	54	2
8820	2MA	400	High	583	5	5	15	7	3
8602	2MA	400	High	583	7	1	54	41	32
8981	2MA	400	High	583	7	2	38	22	16
9123	2MA	400	High	583	7	3	14	56	47
9053	2MA	400	High	583	7	4	41	43	51
8255	2MA	400	High	583	7	5	12	66	54
8221	2MA	400	High	583	8	1	1	67	103
8003	2MA	400	High	583	8	2	43	88	25
8207	2MA	400	High	583	8	3	69	73	24
8455	2MA	400	High	583	8	4	31	88	50
8428	2MA	400	High	583	8	5	18	63	124
8026	2MA	400	High	583	9	1	5	30	85
9054	2MA	400	High	583	9	2	13	71	73
8712	2MA	400	High	583	9	3	3	22	37
8441	2MA	400	High	583	9	4	23	6	42
8677	2MA	400	High	583	9	5	9	18	38
8094	2MA	400	High	583	10	1	47	21	30
8072	2MA	400	High	583	10	2	76	81	13
8526	2MA	400	High	583	10	3	21	81	96
8407	2MA	400	High	583	10	4	9	67	75
8103	2MA	400	High	583	10	5	27	97	80
8019	2MA	400	High	583	12	1	48	48	52
8651	2MA	400	High	583	12	2	18	34	51
8332	2MA	400	High	583	12	3	1	79	74
8566	2MA	400	High	583	12	4	81	59	11
8481	2MA	400	High	583	12	5	20	32	52
8434	2MA	400	High	583	13	3	32	108	66
8271	2MA	400	High	583	13	4	34	69	4
8273	2MA	400	High	583	13	5	27	54	43
8630	2MA	400	High	583	15	1	1	42	60
8343	2MA	400	High	583	15	2	2	5	7
8173	2MA	400	High	583	15	3	23	73	47
8586	2MA	400	High	583	15	4	0	1	38
8464	2MA	400	High	583	15	5	21	7	0
8695	2MA	400	High	583	16	1	23	88	80
8750	2MA	400	High	583	16	2	26	75	59
8169	2MA	400	High	583	16	3	106	15	5
8681	2MA	400	High	583	16	4	35	111	23
8887	2MA	400	High	583	16	5	11	28	15
8208	2MA	400	High	583	20	1	36	74	6
9041	2MA	400	High	583	20	2	10	81	57
8110	2MA	400	High	583	20	3	88	106	49
8784	2MA	400	High	583	20	4	0	28	25
8818	2MA	400	High	583	20	5	34	64	37
8893	2MA	400	High	583	21	1	22	83	60
9015	2MA	400	High	583	21	2	1	22	26
8785	2MA	400	High	583	21	3	3	19	28
8628	2MA	400	High	583	21	5	16	42	68
8976	2MA	400	High	583	24	2	22	1	35
8324	2MA	400	High	583	24	3	14	0	1
8596	2MA	400	High	583	24	4	68	2	1
8382	2MA	400	High	583	24	5	35	3	2
8962	2MA	400	High	583	25	1	34	84	55
8536	2MA	400	High	583	25	2	49	41	26
8910	2MA	400	High	583	25	3	18	77	38
8293	2MA	400	High	583	25	4	29	93	25
8499	2MA	400	High	583	25	5	12	100	99
8465	2MA	400	High	583	26	1	0	38	27
8079	2MA	400	High	583	26	2	9	33	42
8621	2MA	400	High	583	26	3	19	19	32
8763	2MA	400	High	583	26	4	51	44	52
9099	2MA	400	High	583	26	5	0.371999	0.628001	0
8851	2MA	400	High	583	29	1	1	13	0
8118	2MA	400	High	583	29	2	7	17	20
8507	2MA	400	High	583	29	3	2	13	18
8495	2MA	400	High	583	29	4	3	21	19
8909	2MA	400	High	583	29	5	4	8	22
8734	2MA	400	High	583	30	1	17	61	61
8787	2MA	400	High	583	30	2	27	92	47
8419	2MA	400	High	583	30	3	0	19	17
8237	2MA	400	High	583	30	4	22	22	61
8580	2MA	400	High	583	30	5	26	19	43
8074	2MA	400	High	583	35	1	26	70	38
8425	2MA	400	High	583	35	2	44	60	4
8360	2MA	400	High	583	35	4	21	37	51
8591	2MA	400	High	583	35	5	0	0	6
8998	2MA	400	High	583	41	1	45	47	71
8637	2MA	400	High	583	41	2	0	36	74
8562	2MA	400	High	583	41	3	14	19	4
8745	2MA	400	High	583	41	4	18	48	39
8747	2MA	400	High	583	41	5	94	34	9
8979	2MA	400	High	583	42	1	30	51	25
9044	2MA	400	High	583	42	3	34	48	20
8093	2MA	400	High	583	42	4	11	59	39
8791	2MA	400	High	583	42	5	27	66	46
8645	2MA	400	High	583	44	1	32	34	11
8515	2MA	400	High	583	44	2	107	80	61
8180	2MA	400	High	583	44	3	105	71	18
8988	2MA	400	High	583	44	4	8	54	84
8439	2MA	400	High	583	44	5	22	93	85
9059	2MA	400	High	583	46	1	22	51	82
8319	2MA	400	High	583	46	2	15	80	8
8413	2MA	400	High	583	46	3	51	79	61
8146	2MA	400	High	583	46	4	98	73	5
8089	2MA	400	High	583	46	5	20	88	72
8769	2MA	400	High	587	4	1	38	100	36
8673	2MA	400	High	587	4	2	25	102	28
9129	2MA	400	High	587	4	3	119	37	2
8738	2MA	400	High	587	4	4	27	60	1
8574	2MA	400	High	587	4	5	6	64	11
9105	2MA	400	High	587	6	1	41	106	24
8239	2MA	400	High	587	6	2	8	58	49
8427	2MA	400	High	587	6	3	33	62	60
8163	2MA	400	High	587	6	4	60.6359	102.364	29
8115	2MA	400	High	587	6	5	27	104	61
8064	2MA	400	High	587	7	1	1	0	4
8454	2MA	400	High	587	7	2	4	19	32
8657	2MA	400	High	587	7	3	3	42	46
8928	2MA	400	High	587	7	4	24.552	41.448	55
8280	2MA	400	High	587	7	5	0	15	78
8061	2MA	400	High	587	8	1	24	91	60
8564	2MA	400	High	587	8	2	16	80	28
8380	2MA	400	High	587	8	3	20	72	49
9051	2MA	400	High	587	8	4	34	52	36
8832	2MA	400	High	587	8	5	34	101	4
9095	2MA	400	High	587	9	1	180	96	6
8719	2MA	400	High	587	9	2	4	0	23
8508	2MA	400	High	587	9	3	20	53	26
9091	2MA	400	High	587	9	4	32	88	125
9092	2MA	400	High	587	9	5	88	98	40
8949	2MA	400	High	587	10	1	42	2	34
8802	2MA	400	High	587	10	2	16	29	22
8733	2MA	400	High	587	10	3	0	0	8
8812	2MA	400	High	587	10	4	0	7	90
8007	2MA	400	High	587	10	5	5	2	3
8843	2MA	400	High	587	12	1	39	92	88
8409	2MA	400	High	587	12	2	52	55	19
8938	2MA	400	High	587	12	3	29	143	77
8852	2MA	400	High	587	12	4	34	64	30
8555	2MA	400	High	587	12	5	72	22	27
8226	2MA	400	High	587	13	1	20	79	36
8245	2MA	400	High	587	13	2	0	0	0
9082	2MA	400	High	587	13	3	11	74	28
8144	2MA	400	High	587	13	4	5	21	42
8968	2MA	400	High	587	13	5	15	32	41
8528	2MA	400	High	587	14	1	26	97	72
8106	2MA	400	High	587	14	2	0	0	0
8977	2MA	400	High	587	14	3	24	97	30
8438	2MA	400	High	587	14	4	50	40	61
8603	2MA	400	High	587	14	5	1	0	1
8732	2MA	400	High	587	15	1	50	75	17
8846	2MA	400	High	587	15	2	81	55	2
8546	2MA	400	High	587	15	3	113	112	0
8689	2MA	400	High	587	15	4	0	44	89
8492	2MA	400	High	587	15	5	76	98	48
8825	2MA	400	High	587	16	1	5.95199	10.048	39
9028	2MA	400	High	587	16	2	82	66	25
8633	2MA	400	High	587	16	4	54	24	70
8875	2MA	400	High	587	16	5	118	118	33
8378	2MA	400	High	587	19	1	38	69	46
8025	2MA	400	High	587	19	2	10	37	12
8259	2MA	400	High	587	19	3	32	34	1
8231	2MA	400	High	587	19	4	0	26	15
8230	2MA	400	High	587	19	5	20	25	5
8917	2MA	400	High	587	23	1	10	91	104
8835	2MA	400	High	587	23	2	2	11	59
8587	2MA	400	High	587	23	3	11	59	81
8108	2MA	400	High	587	23	4	7	9	48
8174	2MA	400	High	587	23	5	67	94	45
8571	2MA	400	High	587	26	1	0	0	0
8624	2MA	400	High	587	26	2	0.371999	0.628001	0
8516	2MA	400	High	587	26	3	0	0	0
9070	2MA	400	High	587	26	4	1	0	0
8703	2MA	400	High	587	26	5	0	0	2
8921	2MA	400	High	587	27	1	16	73	114
8020	2MA	400	High	587	27	2	95	92	46
8059	2MA	400	High	587	27	3	8	74	53
8423	2MA	400	High	587	27	4	108	81	29
8656	2MA	400	High	587	27	5	39	21	20
8722	2MA	400	High	587	28	1	56	54	36
9083	2MA	400	High	587	28	2	32	95	66
8456	2MA	400	High	587	28	3	25	78	114
8724	2MA	400	High	587	28	4	0	18	111
8141	2MA	400	High	587	28	5	30	68	65
8661	2MA	400	High	587	29	1	0	25	60
8485	2MA	400	High	587	29	2	29	106	100
8246	2MA	400	High	587	29	3	77	80	53
8267	2MA	400	High	587	29	4	67	94	24
8063	2MA	400	High	587	29	5	17	89	71
8357	2MA	400	High	587	32	1	120	81	12
8694	2MA	400	High	587	32	2	15	47	5
9121	2MA	400	High	587	32	3	0	3	77
8595	2MA	400	High	587	32	4	30.5039	51.4961	74
8123	2MA	400	High	587	32	5	26	39	32
8047	2MA	400	High	587	35	1	10	81	85
8882	2MA	400	High	587	35	2	40	76	40
8263	2MA	400	High	587	35	5	20	70	57
8809	2MA	400	High	587	38	1	68	75	10
9124	2MA	400	High	587	38	2	39	91	47
9030	2MA	400	High	587	38	3	54	101	56
8670	2MA	400	High	587	38	4	36	90	86
8744	2MA	400	High	587	38	5	14	60	44
8828	2MA	400	High	587	39	1	2	10	31
8597	2MA	400	High	587	39	2	0	0	1
8306	2MA	400	High	587	39	3	20.46	34.54	0
8076	2MA	400	High	587	39	4	6	52	18
8421	2MA	400	High	587	39	5	5	27	21
8509	2MA	400	High	587	40	1	125	85	16
8011	2MA	400	High	587	40	2	4	90	114
8569	2MA	400	High	587	40	3	19	46	84
9013	2MA	400	High	587	40	4	2	70	78
8389	2MA	400	High	587	40	5	26	78	99
8497	2MA	400	High	587	41	1	11	72	78
8262	2MA	400	High	587	41	2	25	48	69
8071	2MA	400	High	587	41	3	15	58	54
9109	2MA	400	High	587	41	4	23	55	60
8085	2MA	400	High	587	41	5	2	39	65
9037	2MA	400	High	587	45	1	21.948	37.052	19
9035	2MA	400	High	587	45	2	21	44	32
8170	2MA	400	High	587	45	3	74	96	29
8989	2MA	400	High	587	45	4	116	91	36
8759	2MA	400	High	587	45	5	0	0	2
9472	2MA	400	Low	504	4	2	9	31	59
9228	2MA	400	Low	504	4	3	30	0	0
9668	2MA	400	Low	504	4	5	35	79	14
9584	2MA	400	Low	504	6	1	15	32	54
9336	2MA	400	Low	504	6	2	0	0	1
9298	2MA	400	Low	504	6	3	9	32	22
9483	2MA	400	Low	504	6	4	0	0	1
9374	2MA	400	Low	504	6	5	0	0	0
9221	2MA	400	Low	504	8	1	0	0	0
9218	2MA	400	Low	504	8	2	0	19	42
9439	2MA	400	Low	504	8	3	36	34	9
9385	2MA	400	Low	504	8	4	2	0	1
9588	2MA	400	Low	504	8	5	0	0	0
8039	2MA	400	Low	504	9	1	1	0	7
9258	2MA	400	Low	504	9	2	0	0	1
9556	2MA	400	Low	504	9	4	0	1	3
9045	2MA	400	Low	504	9	5	1	0	16
9423	2MA	400	Low	504	10	1	0	0	0
9653	2MA	400	Low	504	10	2	13	16	45
9406	2MA	400	Low	504	10	3	0	11	59
9447	2MA	400	Low	504	10	4	0	10	34
8870	2MA	400	Low	504	10	5	6	0	70
9757	2MA	400	Low	504	12	2	0	0	2
9536	2MA	400	Low	504	12	3	0	13	21
9737	2MA	400	Low	504	12	4	0	0	1
9241	2MA	400	Low	504	14	1	3	26	29
9404	2MA	400	Low	504	14	2	0	0	1
9534	2MA	400	Low	504	14	3	0	0	23
9547	2MA	400	Low	504	16	1	0	1	4
9729	2MA	400	Low	504	16	2	0	0	0
8774	2MA	400	Low	504	16	3	8	4	22
9257	2MA	400	Low	504	16	4	1	1	0
9207	2MA	400	Low	504	17	1	0	0	1
9370	2MA	400	Low	504	17	2	7	21	80
9309	2MA	400	Low	504	17	3	3	3	2
9297	2MA	400	Low	504	17	5	0	4	18
9493	2MA	400	Low	504	19	1	21	40	2
9365	2MA	400	Low	504	19	3	1	19	11
9615	2MA	400	Low	504	19	4	1	24	21
9325	2MA	400	Low	504	19	5	6	0	3
8033	2MA	400	Low	504	23	2	4	1	67
9542	2MA	400	Low	504	23	3	0	23	26
9438	2MA	400	Low	504	23	4	19	32	0
9239	2MA	400	Low	504	23	5	0	0	2
9470	2MA	400	Low	504	24	1	0	0	1
9213	2MA	400	Low	504	24	2	0	9	16
9780	2MA	400	Low	504	24	3	3	36	31
9429	2MA	400	Low	504	24	5	0	1	35
9441	2MA	400	Low	504	27	2	2	2	20
9620	2MA	400	Low	504	27	3	0	0	22
9677	2MA	400	Low	504	27	4	15	43	58
9596	2MA	400	Low	504	27	5	0	14	0
9369	2MA	400	Low	504	28	1	3	13	58
9789	2MA	400	Low	504	28	2	0	1	4
9771	2MA	400	Low	504	28	3	15	20	14
9716	2MA	400	Low	504	28	4	0	9	36
9621	2MA	400	Low	504	28	5	1	7	58
9775	2MA	400	Low	504	32	1	0	0	0
9395	2MA	400	Low	504	32	2	2	17	67
9643	2MA	400	Low	504	32	3	0	33	47
9490	2MA	400	Low	504	32	4	1	2	22
9553	2MA	400	Low	504	32	5	1	8	6
9474	2MA	400	Low	504	35	1	52	8	35
9471	2MA	400	Low	504	35	2	18	15	15
9750	2MA	400	Low	504	35	3	7	60	17
9446	2MA	400	Low	504	35	4	0	63	17
9604	2MA	400	Low	504	35	5	1	21	77
9502	2MA	400	Low	504	38	1	0	8	46
9209	2MA	400	Low	504	38	2	1	0	1
9222	2MA	400	Low	504	38	3	0	9	20
9288	2MA	400	Low	504	38	4	0	29	6
9236	2MA	400	Low	504	39	2	0	2	29
8190	2MA	400	Low	504	39	3	1	0	21
9256	2MA	400	Low	504	39	4	5	0	0
9569	2MA	400	Low	504	43	1	0	22	37
9454	2MA	400	Low	504	43	2	0	0	17
9739	2MA	400	Low	504	43	3	5.5	7	26.5
9749	2MA	400	Low	504	43	5	24	34	14
9563	2MA	400	Low	504	44	2	0	0	8
9568	2MA	400	Low	504	44	3	0	0	1
9215	2MA	400	Low	504	44	5	2	6	6
9767	2MA	400	Low	504	47	1	1	17	33
9693	2MA	400	Low	504	47	3	7	53	23
8484	2MA	400	Low	504	47	4	1	0	2
9580	2MA	400	Low	504	47	5	1	12	1
9487	2MA	400	Low	504	48	1	0	0	4
9784	2MA	400	Low	504	48	3	21	0	5
8392	2MA	400	Low	504	48	4	1	0	2
9644	2MA	400	Low	508	1	1	0	2	10
9672	2MA	400	Low	508	1	2	0	0	0
9486	2MA	400	Low	508	1	3	5	1	1
9251	2MA	400	Low	508	1	4	0	20	45
9701	2MA	400	Low	508	1	5	0	36	0
9593	2MA	400	Low	508	7	1	0	0	0
9651	2MA	400	Low	508	7	2	1	1	1
9417	2MA	400	Low	508	7	4	0	5	36
9366	2MA	400	Low	508	7	5	0	0	6
9670	2MA	400	Low	508	9	1	0	10	41
9571	2MA	400	Low	508	9	2	0	1	1
9558	2MA	400	Low	508	9	3	0	0	0
9614	2MA	400	Low	508	9	4	1	1	0
9545	2MA	400	Low	508	9	5	1	0	0
9532	2MA	400	Low	508	11	1	0	0	3
9386	2MA	400	Low	508	11	2	0.371999	0.628001	0
9763	2MA	400	Low	508	11	3	0	0	1
9539	2MA	400	Low	508	11	4	0	7	31
9743	2MA	400	Low	508	11	5	3	26	69
9769	2MA	400	Low	508	12	3	0	0	0
9286	2MA	400	Low	508	12	4	0	0	1
9350	2MA	400	Low	508	13	1	0	1	29
9276	2MA	400	Low	508	13	2	0	0	0
9478	2MA	400	Low	508	13	4	1	1	29
9443	2MA	400	Low	508	13	5	0	7	31
9245	2MA	400	Low	508	14	3	0	0	11
9732	2MA	400	Low	508	14	4	0	0	23
9264	2MA	400	Low	508	14	5	0	0	12
9525	2MA	400	Low	508	17	1	0	8	44
9518	2MA	400	Low	508	17	3	0	13	53
9274	2MA	400	Low	508	17	4	0	17	70
9442	2MA	400	Low	508	17	5	0	1	11
9449	2MA	400	Low	508	18	1	0	0	0
8751	2MA	400	Low	508	18	3	4	0	7
9479	2MA	400	Low	508	18	4	0	1	32
9467	2MA	400	Low	508	18	5	0	10	32
9351	2MA	400	Low	508	19	3	0	0	5
8285	2MA	400	Low	508	21	1	1	0	43
9561	2MA	400	Low	508	21	2	0	0	1
9448	2MA	400	Low	508	21	4	0	0	0
9476	2MA	400	Low	508	21	5	1	18	28
9559	2MA	400	Low	508	22	1	0	1	9
9607	2MA	400	Low	508	22	2	0	2	43
9347	2MA	400	Low	508	22	3	4	0	0
9250	2MA	400	Low	508	22	5	0	0	0
9332	2MA	400	Low	508	25	1	0	0	0
9216	2MA	400	Low	508	25	3	0	0	26
9597	2MA	400	Low	508	25	4	1	19	53
9322	2MA	400	Low	508	25	5	0	0	55
9412	2MA	400	Low	508	28	3	0	4	10
9455	2MA	400	Low	508	28	5	1	0	1
9612	2MA	400	Low	508	35	1	0	17	19
9522	2MA	400	Low	508	35	4	0.371999	0.628001	0
9622	2MA	400	Low	508	36	1	1	21	51
9432	2MA	400	Low	508	36	3	0	0	0
9782	2MA	400	Low	508	36	4	0	0	18
9484	2MA	400	Low	508	36	5	0	0	24
9328	2MA	400	Low	508	41	1	0	0	2
9480	2MA	400	Low	508	41	2	6	24	7
9333	2MA	400	Low	508	41	3	1	10	30
9704	2MA	400	Low	508	41	4	1	11	75
9511	2MA	400	Low	508	41	5	0	0	0
9488	2MA	400	Low	508	42	2	0	0	10
9686	2MA	400	Low	508	42	3	9	11	1
9634	2MA	400	Low	508	42	4	0	1	4
9466	2MA	400	Low	508	42	5	0	3	13
9632	2MA	400	Low	508	43	1	0	0	3
9372	2MA	400	Low	508	43	2	0	0	2
9721	2MA	400	Low	508	43	3	0	0	31
9341	2MA	400	Low	508	43	4	0	2	53
9202	2MA	400	Low	508	43	5	0	3	10
9519	2MA	400	Low	508	45	1	0	10	54
9572	2MA	400	Low	508	45	2	0	0	4
8978	2MA	400	Low	508	45	3	1	0	23
9318	2MA	400	Low	508	45	4	0	0	3
9284	2MA	400	Low	508	45	5	0	5	31
9608	2MA	400	Low	508	48	1	0	7	38
9489	2MA	400	Low	508	48	3	0	2	14
9712	2MA	400	Low	508	48	4	0	1	8
9617	2MA	400	Low	508	48	5	0	2	29
8467	2MA	400	Low	547	1	1	33	37	15
8265	2MA	400	Low	547	1	2	0	0	0
8404	2MA	400	Low	547	1	4	16	77	29
8037	2MA	400	Low	547	1	5	0	0	0
8410	2MA	400	Low	547	3	1	0	0	1
8647	2MA	400	Low	547	3	2	0	0	0
8767	2MA	400	Low	547	3	3	0	0	0
8151	2MA	400	Low	547	3	5	0	0	0
8140	2MA	400	Low	547	5	1	0	4	19
8644	2MA	400	Low	547	5	3	1	18	28
8959	2MA	400	Low	547	5	4	0	0	0
8447	2MA	400	Low	547	5	5	0	3	5
8205	2MA	400	Low	547	7	1	0.371999	0.628001	15
8687	2MA	400	Low	547	7	3	0	0	0
8850	2MA	400	Low	547	7	4	0	0	0
8437	2MA	400	Low	547	7	5	0	10	31
9089	2MA	400	Low	547	10	1	0	0	0
8138	2MA	400	Low	547	10	2	5	40	36
8627	2MA	400	Low	547	10	3	34	59	20
8653	2MA	400	Low	547	10	4	7	2	23
8092	2MA	400	Low	547	10	5	15	24	18
9113	2MA	400	Low	547	18	1	6	36	22
8240	2MA	400	Low	547	18	2	0	48	9
8576	2MA	400	Low	547	18	3	11	33	30
8128	2MA	400	Low	547	18	4	4.83599	8.16401	51
8164	2MA	400	Low	547	18	5	0	0	14
8116	2MA	400	Low	547	21	1	15	61	6
8771	2MA	400	Low	547	21	2	0	0	0
8489	2MA	400	Low	547	21	3	0	0	0
8535	2MA	400	Low	547	21	4	0	20	28
8313	2MA	400	Low	547	21	5	12	62	25
9002	2MA	400	Low	547	22	1	9	52	27
8607	2MA	400	Low	547	22	2	0	0	0
8762	2MA	400	Low	547	22	3	6	22	29
8868	2MA	400	Low	547	22	4	0	0	0
8040	2MA	400	Low	547	22	5	7	48	54
8295	2MA	400	Low	547	24	1	0	6	13
8102	2MA	400	Low	547	24	2	0.371999	0.628001	0
8594	2MA	400	Low	547	24	3	0	0	0
8217	2MA	400	Low	547	24	4	2	13	17
8022	2MA	400	Low	547	28	1	33	55	20
8055	2MA	400	Low	547	28	2	0	0	0
8701	2MA	400	Low	547	28	3	2	22	6
9120	2MA	400	Low	547	28	4	52	26	21
8124	2MA	400	Low	547	28	5	9	32	19
8549	2MA	400	Low	547	30	2	1	1	0
8192	2MA	400	Low	547	30	3	10	58	52
8100	2MA	400	Low	547	30	4	0	0	0
8993	2MA	400	Low	547	30	5	2	42	64
8316	2MA	400	Low	547	31	1	24	46	5
8125	2MA	400	Low	547	31	3	28	48	24
8013	2MA	400	Low	547	31	4	0.743999	1.256	0
8905	2MA	400	Low	547	31	5	0	0	4
8326	2MA	400	Low	547	33	1	0	0	0
8210	2MA	400	Low	547	33	2	8	0	0
8185	2MA	400	Low	547	33	3	0	0	0
8726	2MA	400	Low	547	33	4	3	40	21
8731	2MA	400	Low	547	33	5	22	7	22
8383	2MA	400	Low	547	34	1	32	51	19
8075	2MA	400	Low	547	34	2	12	41	25
8671	2MA	400	Low	547	34	3	0.371999	0.628001	0
9127	2MA	400	Low	547	34	4	0	0	0
8783	2MA	400	Low	547	34	5	0	0	2
8692	2MA	400	Low	547	35	1	10	0	0
8880	2MA	400	Low	547	35	2	4	29	19
8391	2MA	400	Low	547	35	3	0	0	0
8534	2MA	400	Low	547	35	4	2	0	25
8668	2MA	400	Low	547	35	5	0.743999	1.256	0
8636	2MA	400	Low	547	37	1	0	23	30
8540	2MA	400	Low	547	37	2	24	15	0
8864	2MA	400	Low	547	37	3	14	6	5
8131	2MA	400	Low	547	37	4	23	42	15
9111	2MA	400	Low	547	37	5	42	38	22
8052	2MA	400	Low	547	38	1	30	27	10
9106	2MA	400	Low	547	38	2	16	34	26
8191	2MA	400	Low	547	38	3	18	55	34
8717	2MA	400	Low	547	38	4	23	6	0
9131	2MA	400	Low	547	40	2	4	1	1
8991	2MA	400	Low	547	40	3	16	65	22
8756	2MA	400	Low	547	40	4	0	0	5
8367	2MA	400	Low	547	40	5	3	16	17
8333	2MA	400	Low	547	41	1	0	0	0
8613	2MA	400	Low	547	41	2	0	1	0
8394	2MA	400	Low	547	41	3	0.371999	0.628001	0
8488	2MA	400	Low	547	41	4	0	0	0
8829	2MA	400	Low	547	41	5	0	0	0
8349	2MA	400	Low	547	42	1	19	33	48
8446	2MA	400	Low	547	42	2	16	29	31
8900	2MA	400	Low	547	42	3	4	19	18
8189	2MA	400	Low	547	42	4	8	31	11
8735	2MA	400	Low	547	42	5	1	40	11
8807	2MA	400	Low	547	43	1	26	11	15
9093	2MA	400	Low	547	43	2	1	42	10
9012	2MA	400	Low	547	43	3	0	0	0
8857	2MA	400	Low	547	43	4	0	0	3
8935	2MA	400	Low	547	43	5	0	0	0
9076	2MA	400	Low	547	46	1	0	0	0
9071	2MA	400	Low	547	46	2	41	27	4
8770	2MA	400	Low	547	46	3	17	14	1
8077	2MA	400	Low	547	46	4	0	0	0
8044	2MA	400	Low	547	46	5	0	0	0
8674	2MA	400	Low	550	3	1	41	57	79
8837	2MA	400	Low	550	3	2	0	5	2
8048	2MA	400	Low	550	3	3	0	0	3
8193	2MA	400	Low	550	3	4	0	0	0
8133	2MA	400	Low	550	3	5	15	31	66
8272	2MA	400	Low	550	6	1	0	1	47
8931	2MA	400	Low	550	6	2	2	23	20
8104	2MA	400	Low	550	6	3	15	7	20
8361	2MA	400	Low	550	6	4	0	0	0
9065	2MA	400	Low	550	7	1	10	24	0
8165	2MA	400	Low	550	7	2	7	5	29.5
8730	2MA	400	Low	550	7	3	0	0	0
8920	2MA	400	Low	550	7	4	1	50	1
8626	2MA	400	Low	550	7	5	3	21	29
8942	2MA	400	Low	550	8	1	16	43	57
8678	2MA	400	Low	550	8	2	0.743999	1.256	0
8816	2MA	400	Low	550	8	4	9	1	0
8046	2MA	400	Low	550	8	5	2	13	47
8714	2MA	400	Low	550	10	1	9	33	87
8568	2MA	400	Low	550	10	2	1	37	0
8344	2MA	400	Low	550	10	3	14	16	15
8854	2MA	400	Low	550	10	4	17	0	0
8999	2MA	400	Low	550	10	5	13	37	55
8966	2MA	400	Low	550	12	1	0	5	47
8874	2MA	400	Low	550	12	2	14	26	65
8972	2MA	400	Low	550	12	3	0	1	0
8932	2MA	400	Low	550	12	4	38	3	58
8575	2MA	400	Low	550	12	5	0	0	1
9313	2MA	400	Low	550	14	1	16	32	17
9595	2MA	400	Low	550	14	2	5	20	0
9219	2MA	400	Low	550	14	3	10	19	17
8496	2MA	400	Low	550	14	4	3	0	6
9362	2MA	400	Low	550	14	5	0	6	9
9728	2MA	400	Low	550	15	1	38	46	50
9783	2MA	400	Low	550	15	2	0	1	0
9271	2MA	400	Low	550	15	4	72	39	38
9754	2MA	400	Low	550	15	5	0	3	4
9397	2MA	400	Low	550	20	1	0	28	84
9499	2MA	400	Low	550	20	3	8	63	85
9393	2MA	400	Low	550	20	4	25	56	53
9746	2MA	400	Low	550	20	5	5	29	91
9516	2MA	400	Low	550	21	1	3	23	58
9290	2MA	400	Low	550	21	2	29	59	12
9464	2MA	400	Low	550	21	3	20	34	41
9436	2MA	400	Low	550	21	4	4	19	56
9126	2MA	400	Low	550	21	5	8	3	54
9398	2MA	400	Low	550	22	1	10	0	0
9676	2MA	400	Low	550	22	2	3	28	65
9321	2MA	400	Low	550	22	3	10	24	12
9231	2MA	400	Low	550	22	4	1	30	50
9459	2MA	400	Low	550	22	5	0	0	4
9451	2MA	400	Low	550	23	1	5	1	0
9233	2MA	400	Low	550	23	2	15	0	11
9665	2MA	400	Low	550	23	3	0	0	0
9433	2MA	400	Low	550	23	5	10	44	69
9730	2MA	400	Low	550	24	1	50	39	43
9426	2MA	400	Low	550	24	2	0	26	0
9453	2MA	400	Low	550	24	3	0	24	61
9310	2MA	400	Low	550	24	4	16	56	0
9501	2MA	400	Low	550	24	5	4	35	74
9719	2MA	400	Low	550	26	1	4	32	0
9772	2MA	400	Low	550	26	2	13	51	107
9380	2MA	400	Low	550	26	3	8	39	27
9722	2MA	400	Low	550	26	4	0	18	88
9348	2MA	400	Low	550	26	5	1	2	63
9295	2MA	400	Low	550	27	1	0	10	45
9546	2MA	400	Low	550	27	3	0	0	0
8538	2MA	400	Low	550	27	4	17	0	37
9262	2MA	400	Low	550	28	1	22	18	0
9249	2MA	400	Low	550	28	2	0	1	0
9391	2MA	400	Low	550	28	3	5	19	0
9507	2MA	400	Low	550	28	4	20	40	4
9469	2MA	400	Low	550	28	5	2	10	0
9285	2MA	400	Low	550	31	1	32	4	35
9641	2MA	400	Low	550	31	2	64	57	73
9505	2MA	400	Low	550	31	4	0	7	0
9422	2MA	400	Low	550	31	5	0	0	0
9747	2MA	400	Low	550	40	1	0.743999	1.256	0
9324	2MA	400	Low	550	40	2	6	18	29
9599	2MA	400	Low	550	40	3	0	2	4
9272	2MA	400	Low	550	40	5	0	10	12
9734	2MA	400	Low	550	42	1	0	9	46
9765	2MA	400	Low	550	42	2	14	27	63
9420	2MA	400	Low	550	42	3	16	34	89
9314	2MA	400	Low	550	42	4	2	0	1
9715	2MA	400	Low	550	42	5	1	13	23
9590	2MA	400	Low	550	43	1	0	0	0
9707	2MA	400	Low	550	43	2	1.488	2.512	0
9594	2MA	400	Low	550	43	3	6	10	9
9691	2MA	400	Low	550	43	4	1	59	64
9240	2MA	400	Low	550	43	5	0	5	34
9727	2MA	400	Low	550	44	1	10	37	12
9335	2MA	400	Low	550	44	2	11	27	81
9273	2MA	400	Low	550	44	3	0	0	21
9367	2MA	400	Low	550	44	4	11	20	44
9537	2MA	400	Low	550	44	5	12	61	25
9513	2MA	400	Low	550	45	1	0	68	84
9656	2MA	400	Low	550	45	2	0	0	35
9413	2MA	400	Low	550	45	3	0	0	0
9415	2MA	400	Low	550	45	4	2	32	0
9699	2MA	400	Low	550	45	5	0	0	1
104	2MA	400	Low	579.1	1	1	0	0	0
117	2MA	400	Low	579.1	1	2	0	0	0
169	2MA	400	Low	579.1	1	4	0	0	1
5	2MA	400	Low	579.1	1	5	0	0	22
20	2MA	400	Low	579.1	3	1	14	94	32
26	2MA	400	Low	579.1	3	2	22	78	37
202	2MA	400	Low	579.1	3	3	135	59	9
39	2MA	400	Low	579.1	3	4	0	0	0
100	2MA	400	Low	579.1	3	5	0	2	133
129	2MA	400	Low	579.1	4	1	8	57	33
207	2MA	400	Low	579.1	4	2	0	84	60
70	2MA	400	Low	579.1	4	3	0	0	0
107	2MA	400	Low	579.1	4	4	0	0	0
180	2MA	400	Low	579.1	4	5	0	0	0
193	2MA	400	Low	579.1	5	1	0	4	5
57	2MA	400	Low	579.1	5	2	0	0	0
125	2MA	400	Low	579.1	5	3	0	0	66
140	2MA	400	Low	579.1	5	4	1	10	59
158	2MA	400	Low	579.1	5	5	0	0	0
187	2MA	400	Low	579.1	6	1	0	11	53
9	2MA	400	Low	579.1	6	2	10	70	0
44	2MA	400	Low	579.1	6	3	0	0	0
76	2MA	400	Low	579.1	6	4	0	0	0
212	2MA	400	Low	579.1	6	5	15	19	54
213	2MA	400	Low	579.1	7	1	0	0	1
19	2MA	400	Low	579.1	7	2	0	10	22
69	2MA	400	Low	579.1	7	3	8	92	24
74	2MA	400	Low	579.1	7	4	0	15	27
77	2MA	400	Low	579.1	11	1	4	39	34
97	2MA	400	Low	579.1	11	2	0	0	0
155	2MA	400	Low	579.1	11	3	12	72	19
164	2MA	400	Low	579.1	11	4	0	47	94
204	2MA	400	Low	579.1	11	5	0	0	0
55	2MA	400	Low	579.1	18	1	0	0	1
81	2MA	400	Low	579.1	18	2	0	0	0
154	2MA	400	Low	579.1	18	3	0	1	0
200	2MA	400	Low	579.1	18	4	20	52	48
16	2MA	400	Low	579.1	18	5	1	36	82
31	2MA	400	Low	579.1	19	1	0	0	0
63	2MA	400	Low	579.1	19	2	0	0	0
89	2MA	400	Low	579.1	19	3	0.281998	0.718002	0
145	2MA	400	Low	579.1	19	4	13	21	17
6	2MA	400	Low	579.1	19	5	0	0	0
11	2MA	400	Low	579.1	20	1	0.281998	0.718002	0
113	2MA	400	Low	579.1	20	2	0	7	28
224	2MA	400	Low	579.1	20	3	0	0	0
59	2MA	400	Low	579.1	20	4	0	0	2
92	2MA	400	Low	579.1	20	5	5	43	70
149	2MA	400	Low	579.1	22	1	0	0	0
156	2MA	400	Low	579.1	22	2	0	0	0
199	2MA	400	Low	579.1	22	3	72	63	34
21	2MA	400	Low	579.1	22	4	0	0	0
51	2MA	400	Low	579.1	22	5	0	2	5
88	2MA	400	Low	579.1	24	1	2	12	29
179	2MA	400	Low	579.1	24	2	1	48	71
181	2MA	400	Low	579.1	24	3	18	47	12
27	2MA	400	Low	579.1	24	4	0	0	0
62	2MA	400	Low	579.1	24	5	0.281998	0.718002	0
134	2MA	400	Low	579.1	25	1	0	0	0
197	2MA	400	Low	579.1	25	2	0	0	0
216	2MA	400	Low	579.1	25	3	0	0	1
46	2MA	400	Low	579.1	25	4	0	0	0
58	2MA	400	Low	579.1	25	5	3	42	99
72	2MA	400	Low	579.1	28	1	0	0	0
78	2MA	400	Low	579.1	28	2	0	0	0
153	2MA	400	Low	579.1	28	3	0	0	0
8	2MA	400	Low	579.1	28	4	12	50	30
33	2MA	400	Low	579.1	28	5	0	0	43
53	2MA	400	Low	579.1	30	1	0	0	0
112	2MA	400	Low	579.1	30	2	0	0	0
12	2MA	400	Low	579.1	30	3	0	0	4
50	2MA	400	Low	579.1	30	4	0	13	26
106	2MA	400	Low	579.1	30	5	0	0	0
131	2MA	400	Low	579.1	32	1	0.281998	0.718002	0
182	2MA	400	Low	579.1	32	2	0	0	9
115	2MA	400	Low	579.1	32	3	0	1	1
118	2MA	400	Low	579.1	32	4	0	0	0
178	2MA	400	Low	579.1	32	5	0	4	2
198	2MA	400	Low	579.1	33	1	0	0	0
206	2MA	400	Low	579.1	33	2	12	80	79
52	2MA	400	Low	579.1	33	3	40	59	16
102	2MA	400	Low	579.1	33	4	0	0	0
110	2MA	400	Low	579.1	33	5	0	47	103
185	2MA	400	Low	579.1	34	1	8	38	0
223	2MA	400	Low	579.1	34	2	0	0	0
10	2MA	400	Low	579.1	34	3	0	22	119
109	2MA	400	Low	579.1	34	4	0	1	1
8154	2MA	400	Low	579.1	34	5	22	9	62
120	2MA	400	Low	579.1	35	1	0	0	0
127	2MA	400	Low	579.1	35	2	0	7	29
144	2MA	400	Low	579.1	35	3	0	7	96
22	2MA	400	Low	579.1	35	4	0	5	90
91	2MA	400	Low	579.1	35	5	0	0	15
141	2MA	400	Low	579.1	36	1	0	0	0
170	2MA	400	Low	579.1	36	3	0	30	36
177	2MA	400	Low	579.1	36	4	0	0	1
18	2MA	400	Low	579.1	36	5	0	0	0
124	2MA	400	Low	579.1	38	1	0	0	0
136	2MA	400	Low	579.1	38	2	7	33	30
196	2MA	400	Low	579.1	38	3	0	0	33
219	2MA	400	Low	579.1	38	4	0	2	77
4	2MA	400	Low	579.1	38	5	0	0	0
13	2MA	400	Low	579.1	40	1	0	0	0
96	2MA	400	Low	579.1	40	2	2	46	146
103	2MA	400	Low	579.1	40	3	54	45	66
218	2MA	400	Low	579.1	40	4	2	13	47
32	2MA	400	Low	579.1	40	5	37	47	16
82	2MA	400	Low	579.1	42	1	0	10	128
116	2MA	400	Low	579.1	42	3	0	0	16
171	2MA	400	Low	579.1	42	4	0	0	1
210	2MA	400	Low	579.1	42	5	0	39	43
29	2MA	400	Low	579.1	45	1	0	39	24
143	2MA	400	Low	579.1	45	2	0	3	0
161	2MA	400	Low	579.1	45	3	49	67	17
186	2MA	400	Low	579.1	45	4	3	8	40
195	2MA	400	Low	579.1	45	5	11	62	115
15	2MA	400	Low	579.1	46	1	1.40999	3.59001	70
25	2MA	400	Low	579.1	46	2	0	2	28
60	2MA	400	Low	579.1	46	3	7	39	91
137	2MA	400	Low	579.1	46	4	0	0	0
192	2MA	400	Low	579.1	46	5	5	75	81

## Sheet: Readme
Column heading definitions and descriptions on sheet1: "Plate", unique identifier of an individual worm; "Tr" (for Treatment), first-order (ancestor, 1MA) or second-order MA (2MA); "Gmax", number of generations of MA; "Fitness", fitness of first-order MA line (High or Low); "Line", first-order MA line ancestor; "subline", second-order MA line (see text for definition); "rep", replicate (individua…
